# Supplementary material for: EHR Sampling Interval Bias Detection and Burden of Blood Pressure Excursions: Implications for Clinical Decision Support and Model Validity in Pediatric ECMO
Source: Information (Basel). Author manuscript; Available in PMC 2026 Apr 25. (PMC13108679; doi:10.3390/info17020135)
Supplement: information-17-00135-s001 [file NIHMS2167121-supplement-information-17-00135-s001.zip]

Archive with 1 entries (1 files):
- information-4000023-supplementary.pdf
